# Supplementary material for: The Hippo Pathway Effector Transcriptional Co-activator With PDZ-Binding Motif Correlates With Clinical Prognosis and Immune Infiltration in Colorectal Cancer
Source: Front Med (Lausanne). 2022 Jul 5;9:888093. doi: 10.3389/fmed.2022.888093 (PMC9295930; doi:10.3389/fmed.2022.888093)
Supplement: Supplementary file 1 [file Table_1.XLSX]

## Sheet: Sheet1
Number	Gender	Age(year)	Tumor size(cm)	Differentiation degree	Venous invasion	Peripheral never infiltration	T stage	N stage	Paracancerous staining intensity score	Paracancerous staining area score	Final score of paracancerous	Cancerous staining area score	Cancerous staining area score	Final score of cancerous
1	Male	27	5	Moderately	-	-	T3	N0	0	0	0	0	0	0
2	Female	57	5	Moderately	-	-	T2	N0	0	0	0	1	2	2
3	Male	54	4.5	Poorly	-	-	T2	N0	0	0	0	1	3	3
4	Female	66	7	Well	-	-	T3	N0	0	0	0	1	3	3
5	Female	62	3	Moderately	-	-	T3	N0	0	0	0	1	2	2
6	Female	55	3.5	Poorly	-	-	T3	N3	0	0	0	1	3	3
7	Male	58	4	Well	-	+	T3	N0	0	0	0	0	0	0
8	Male	48	5.5	Poorly	-	+	T3	N2	0	0	0	2	4	8
9	Male	66	3.5	Moderately	+	+	T3	N2	0	0	0	1	2	2
10	Male	57	4.5	Moderately	-	-	T4	N2	0	0	0	1	3	3
11	Male	61	5	Moderately	-	-	T3	N0	0	0	0	0	0	0
12	Female	65	6	Moderately	-	+	T3	N0	0	0	0	1	1	1
13	Male	58	7.5	Moderately	-	-	T3	N0	0	0	0	1	2	2
14	Female	51	2.5	Poorly	+	-	T3	N1	0	0	0	0	0	0
15	Male	74	2	Moderately	+	-	T3	N1	0	0	0	0	0	0
16	Female	62	6	Moderately	-	-	T3	N0	0	0	0	1	2	2
17	Male	54	4	Moderately	+	+	T3	N1	0	0	0	1	2	2
18	Male	51	12	Poorly	-	-	T3	N0	0	0	0	0	0	0
19	Male	77	3	Well	+	-	T3	N1	0	0	0	0	0	0
20	Male	79	5	Moderately	-	-	T3	N1	0	0	0	1	2	2
21	Female	34	9.8	Moderately	+	+	T3	N1	0	0	0	1	2	2
22	Female	76	7.5	Moderately	-	-	T3	N0	0	0	0	1	3	3
23	Female	74	4	Moderately	+	-	T3	N0	0	0	0	0	0	0
24	Female	56	4	Moderately	-	-	T3	N2	0	0	0	1	2	2
25	Female	45	6.5	Moderately	-	-	T3	N0	0	0	0	1	1	1
26	Male	56	4	Moderately	-	-	T4	N0	0	0	0	0	0	0
27	Female	39	4	Poorly	+	-	T4	N1	0	0	0	1	2	2
28	Female	62	4	Moderately	+	+	T3	N1	0	0	0	1	2	2
29	Male	65	4	Poorly	-	-	T3	N0	0	0	0	1	2	2
30	Male	70	5	Moderately	-	-	T3	N0	0	0	0	0	0	0
31	Male	36	4	Moderately	+	+	T3	N2	0	0	0	0	0	0
32	Male	82	7.5	Well	-	+	T3	N0	0	0	0	1	2	2
33	Female	41	5	Moderately	+	-	T3	N1	0	0	0	1	2	2
34	Female	62	3	Moderately	-	-	T3	N0	0	0	0	1	2	2
35	Male	73	6	Moderately	-	-	T3	N0	0	0	0	0	0	0
36	Male	69	5	Moderately	+	-	T3	N0	0	0	0	0	0	0
37	Male	49	3	Moderately	-	+	T4	N2	0	0	0	0	0	0
38	Female	68	5	Moderately	-	-	T3	N0	0	0	0	0	0	0
39	Female	40	4	Moderately	-	-	T3	N0	0	0	0	0	0	0
40	Male	57	4.5	Moderately	-	-	T4	N0	0	0	0	2	2	4
41	Male	60	7	Moderately	-	-	T3	N0	0	0	0	0	0	0
42	Female	64	7	Moderately	+	-	T3	N0	0	0	0	0	0	0
43	Male	83	10	Moderately	-	-	T3	N0	0	0	0	1	2	2
44	Male	48	9	Moderately	+	-	T3	N0	0	0	0	2	2	4
45	Female	34	6	Moderately	+	-	T3	N1	0	0	0	0	0	0
46	Male	50	3.5	Moderately	+	-	T4	N1	0	0	0	1	2	2
47	Female	35	4	Moderately	+	+	T4	N1	0	0	0	0	0	0
48	Male	83	6	Moderately	+	-	T3	N0	1	2	2	1	2	2
49	Female	64	2.5	Moderately	-	-	T3	N0	0	0	0	1	3	3
50	Male	59	1.5	Moderately	-	-	T3	N0	0	0	0	1	2	2
51	Male	64	4.5	Moderately	-	-	T2	N0	0	0	0	1	1	1
52	Female	62	2.8	Moderately	-	-	T2	N0	0	0	0	1	2	2
53	Female	61	5	Poorly	-	+	T3	N0	0	0	0	1	2	2
54	Male	62	6	Moderately	-	-	T3	N0	0	0	0	1	3	3
55	Female	60	6	Moderately	+	+	T3	N2	0	0	0	0	0	0
56	Male	67	3.5	Moderately	-	-	T3	N0	0	0	0	1	2	2
57	Female	71	5.5	Poorly	-	-	T3	N0	0	0	0	2	3	6
58	Male	70	3.2	Poorly	-	-	T3	N2	0	0	0	1	2	2
59	Male	49	7.5	Poorly	-	-	T3	N1	0	0	0	2	3	6
60	Male	55	3	Moderately	-	+	T3	N1	0	0	0	1	3	3
61	Female	56	7.5	Moderately	-	-	T3	N0	0	0	0	1	2	2
62	Female	53	4	Moderately	-	-	T3	N0	0	0	0	0	0	0
63	Male	49	5	Moderately	-	-	T2	N0	0	0	0	1	3	3
64	Female	70	9	Poorly	-	-	T3	N1	1	2	2	1	3	3
65	Male	41	3	Poorly	+	+	T4	N2	1	2	2	1	3	3
66	Male	50	5	Poorly	-	-	T3	N1	0	0	0	1	3	3
67	Female	65	7	Moderately	-	-	T3	N1	0	0	0	1	2	2
68	Female	57	3	Poorly	+	-	T2	N2	0	0	0	1	3	3
69	Male	40	3	Moderately	+	+	T3	N1	0	0	0	1	2	2
70	Male	75	4	Moderately	-	-	T3	N1	0	0	0	1	2	2
71	Male	49	1	Moderately	-	-	T1	N1	0	0	0	0	0	0
72	Male	69	3	Moderately	-	-	T3	N2	0	0	0	1	2	2
73	Female	32	12.5	Moderately	+	-	T3	N2	1	2	2	1	2	2
74	Male	80	9	Poorly	+	-	T3	N0	0	0	0	1	3	3
75	Male	57	8.5	Poorly	-	-	T3	N0	0	0	0	1	2	2
76	Female	52	3	Moderately	+	-	T3	N2	0	0	0	1	2	2
77	Female	56	4.5	Well	-	-	T3	N0	0	0	0	0	0	0
78	Male	57	2.5	Moderately	-	-	T3	N1	0	0	0	1	2	2
79	Female	65	4	Moderately	-	-	T3	N0	0	0	0	0	0	0
80	Female	76	7	Moderately	-	-	T3	N0	0	0	0	1	1	1
81	Male	66	4.5	Moderately	-	-	T4	N1	0	0	0	0	0	0
82	Male	64	10	Moderately	+	-	T4	N0	0	0	0	1	2	2
83	Female	54	4	Moderately	-	-	T3	N1	0	0	0	1	2	2
84	Male	50	4.5	Moderately	-	-	T3	N0	0	0	0	0	0	0
85	Female	61	3	Moderately	-	-	T3	N1	0	0	0	1	2	2
86	Female	63	4	Moderately	+	-	T3	N0	0	0	0	0	0	0
87	Male	49	6.5	Poorly	-	+	T3	N2	0	0	0	0	0	0
88	Male	27	3.5	Moderately	-	-	T3	N2	0	0	0	0	0	0
89	Female	57	3	Moderately	-	-	T2	N0	0	0	0	0	0	0
90	Male	65	7	Moderately	-	-	T3	N0	0	0	0	1	1	1
91	Female	53	6	Moderately	+	+	T4	N0	0	0	0	0	0	0
92	Male	62	5	Moderately	-	-	T3	N0	0	0	0	0	0	0
93	Female	47	3	Moderately	-	-	T4	N1	0	0	0	0	0	0
94	Female	64	9.5	Well	-	-	T1	N0	0	0	0	1	2	2
95	Male	52	6	Moderately	-	-	T3	N0	0	0	0	0	0	0
96	Male	78	4	Moderately	-	-	T3	N0	0	0	0	0	0	0
97	Male	48	1.5	Moderately	+	-	T3	N1	0	0	0	1	2	2
98	Female	58	2	Moderately	-	-	T2	N0	0	0	0	0	0	0
99	Male	58	2.8	Moderately	-	-	T2	N1	0	0	0	1	2	2
100	Male	75	5	Moderately	-	-	T3	N2	0	0	0	1	1	1
101	Male	57	1.7	Moderately	+	-	T3	N1	0	0	0	0	0	0
102	Male	70	3.5	Moderately	-	-	T3	N0	0	0	0	1	3	3
103	Female	82	3	Moderately	-	-	T4	N0	0	0	0	0	0	0
104	Female	74	3	Moderately	+	-	T3	N1	0	0	0	0	0	0
105	Female	56	6	Poorly	+	-	T3	N2	0	0	0	1	3	3
106	Male	69	6	Moderately	-	-	T3	N0	1	2	2	1	2	2
107	Female	56	3	Moderately	-	-	T2	N0	0	0	0	0	0	0
108	Male	83	5.5	Moderately	+	-	T3	N2	0	0	0	1	2	2
109	Female	65	4	Moderately	-	+	T3	N0	0	0	0	1	3	3
110	Male	58	3.5	Moderately	-	-	T2	N1	0	0	0	2	3	6
111	Female	56	1	Well	-	-	T2	N0	0	0	0	1	2	2
112	Male	65	4.3	Moderately	-	+	T3	N1	0	0	0	1	2	2
113	Female	39	3	Moderately	+	-	T3	N1	0	0	0	1	1	1
114	Male	62	5	Moderately	+	-	T4	N2	0	0	0	0	0	0
115	Male	51	8	Moderately	-	-	T4	N2	0	0	0	1	2	2
116	Female	53	8	Moderately	-	-	T4	N0	0	0	0	1	2	2
117	Female	60	2.5	Moderately	+	+	T4	N1	0	0	0	2	3	6
118	Male	59	4.5	Moderately	+	-	T4	N2	0	0	0	2	3	6
119	Female	57	7	Poorly	-	-	T3	N0	0	0	0	2	3	6
120	Male	40	6	Poorly	-	-	T3	N1	0	0	0	1	2	2
121	Female	73	2	Moderately	+	-	T2	N0	0	0	0	1	2	2
122	Female	55	2	Moderately	-	-	T3	N0	0	0	0	0	0	0
123	Female	64	3	Moderately	+	+	T3	N0	0	0	0	1	2	0
124	Female	46	5.5	Moderately	-	-	T3	N1	0	0	0	0	0	0
125	Male	48	5	Moderately	-	-	T3	N2	0	0	0	1	2	2
126	Male	83	5.5	Moderately	+	-	T3	N0	0	0	0	0	0	0
127	Male	25	3	Well	+	+	T4	N1	0	0	0	1	2	2
