# Supplementary material for: The Hippo Pathway Effector Transcriptional Co-activator With PDZ-Binding Motif Correlates With Clinical Prognosis and Immune Infiltration in Colorectal Cancer
Source: Front Med (Lausanne). 2022 Jul 5;9:888093. doi: 10.3389/fmed.2022.888093 (PMC9295930; doi:10.3389/fmed.2022.888093)
Supplement: Supplementary file 3 [file Table_3.XLSX]

## Sheet: Sheet1
Correlated Gene	Cytoband	Spearman's Correlation	p-Value
AFG3L2	18p11.21	1	0
PHKA1	Xq13.1	1	0
PLD1	3q26.31	1	0
TCEA3	1p36.12	1	0
MIR9-3HG	15q26.1	-1	2.49448e-40
LPAR6	13q14.2	-1	2.49448e-40
LRRK2	12q12	-1	2.49448e-40
PKIA	8q21.13	-1	2.49448e-40
RBMXL1	1p22.2	-1	2.49448e-40
SMCO4	11q21	-1	2.49448e-40
ADCK1	14q24.3	0.964286	0.000454149
APEX2	Xp11.21	0.964286	0.000454149
APOBEC3G	22q13.1	-0.964286	0.000454149
ARHGEF9	Xq11.1	0.964286	0.000454149
ATP6AP1	Xq28	0.964286	0.000454149
AZIN2	1p35.1	-0.964286	0.000454149
BCAP31	Xq28	0.964286	0.000454149
BIRC2	11q22.2	-0.964286	0.000454149
C5ORF15	5q31.1	-0.964286	0.000454149
CKLF	16q21	-0.964286	0.000454149
CSF2RA	Xp22.33 and Yp11.2	-0.964286	0.000454149
CXCL13	4q21.1	-0.964286	0.000454149
CXCR4	2q22.1	-0.964286	0.000454149
DAGLA	11q12.2	0.964286	0.000454149
EDA2R	Xq12	-0.964286	0.000454149
EHD3	2p23.1	-0.964286	0.000454149
FAP	2q24.2	-0.964286	0.000454149
FGF1	5q31.3	-0.964286	0.000454149
HACD1	10p12.33	-0.964286	0.000454149
HEATR4	14q24.3	0.964286	0.000454149
IRAK3	12q14.3	-0.964286	0.000454149
KIAA1586	6p12.1	-0.964286	0.000454149
KLHL26	19p13.11	0.964286	0.000454149
LRRN1	3p26.2	-0.964286	0.000454149
NKAP	Xq24	0.964286	0.000454149
PGBD1	6p22.1	-0.964286	0.000454149
RAVER1	19p13.2	0.964286	0.000454149
RBM28	7q32.1	0.964286	0.000454149
SLFN12	17q12	-0.964286	0.000454149
SP100	2q37.1	-0.964286	0.000454149
SYAP1	Xp22.2	0.964286	0.000454149
TBX1	22q11.21	-0.964286	0.000454149
TSR2	Xp11.22	0.964286	0.000454149
VIT	2p22.2	0.964286	0.000454149
ACVR1C	2q24.1	-0.964286	0.000454149
APOBEC3B	22q13.1	-0.964286	0.000454149
ARL17A	17q21.31	-0.964286	0.000454149
ARL9	4q12	-0.964286	0.000454149
C1ORF216	1p34.3	-0.964286	0.000454149
CDIP1	16p13.3	-0.964286	0.000454149
CPVL	7p14.3	-0.964286	0.000454149
CSGALNACT1	8p21.3	-0.964286	0.000454149
DLL4	15q15.1	-0.964286	0.000454149
DNAJA1	9p21.1	-0.964286	0.000454149
DNAJC18	5q31.2	-0.964286	0.000454149
EED	11q14.2	-0.964286	0.000454149
PHETA2	22q13.2	-0.964286	0.000454149
FRRS1	1p21.2	-0.964286	0.000454149
IFI44L	1p31.1	-0.964286	0.000454149
INTS1	7p22.3	0.964286	0.000454149
KDELR3	22q13.1	-0.964286	0.000454149
MAT2B	5q34	-0.964286	0.000454149
CGAS	6q13	-0.964286	0.000454149
MED7	5q33.3	-0.964286	0.000454149
NFIL3	9q22.31	-0.964286	0.000454149
NPM2	8p21.3	-0.964286	0.000454149
PPP3CC	8p21.3	-0.964286	0.000454149
RAB2B	14q11.2	-0.964286	0.000454149
RFX7	15q21.3	-0.964286	0.000454149
SLC25A43	Xq24	0.964286	0.000454149
SOGA3	6q22.33	-0.964286	0.000454149
SRRD	22q12.1	-0.964286	0.000454149
STAC	3p22.3-p22.2	-0.964286	0.000454149
TLL2	10q24.1	-0.964286	0.000454149
ZNF280D	15q21.3	-0.964286	0.000454149
ZNF844	19p13.2	-0.964286	0.000454149
ZSCAN16	6p22.1	-0.964286	0.000454149
ZSCAN26	6p22.1	-0.964286	0.000454149
DRD5	4p16.1	0.963624	0.000475304
NYAP2	2q36.3	-0.963624	0.000475304
EBF2	8p21.2	-0.954994	0.000805535
IL12B	5q33.3	-0.954994	0.000805535
TENM3-AS1	4q34.3	-0.954994	0.000805535
KERA	12q21.33	-0.954994	0.000805535
LPAR4	Xq21.1	-0.954994	0.000805535
ZFHX4-AS1	8q21.13	-0.954994	0.000805535
ABHD12B	14q22.1	-0.928571	0.00251947
ACSS2	20q11.22	0.928571	0.00251947
ADAMTS6	5q12.3	-0.928571	0.00251947
ATP8B1	18q21.31	0.928571	0.00251947
BCAT1	12p12.1	-0.928571	0.00251947
ERG28	14q24.3	0.928571	0.00251947
CCR1	3p21.31	-0.928571	0.00251947
CDH11	16q21	-0.928571	0.00251947
CHST8	19q13.11	-0.928571	0.00251947
CLEC1A	12p13.2	-0.928571	0.00251947
CLMP	11q24.1	-0.928571	0.00251947
CMPK2	2p25.2	-0.928571	0.00251947
COL24A1	1p22.3	-0.928571	0.00251947
CP	3q24-q25.1	-0.928571	0.00251947
CSRP2	12q21.2	-0.928571	0.00251947
CXCL12	10q11.21	-0.928571	0.00251947
CYBRD1	2q31.1	-0.928571	0.00251947
DBP	19q13.33	0.928571	0.00251947
DCN	12q21.33	-0.928571	0.00251947
DSEL	18q22.1	-0.928571	0.00251947
DZIP1	13q32.1	-0.928571	0.00251947
DZIP1L	3q22.3	-0.928571	0.00251947
ECSCR	5q31.2	-0.928571	0.00251947
EFNB1	Xq13.1	0.928571	0.00251947
EIF2S3	Xp22.11	0.928571	0.00251947
ERC2	3p14.3	-0.928571	0.00251947
F8A1	Xq28	0.928571	0.00251947
FBN1	15q21.1	-0.928571	0.00251947
FBXO3	11p13	-0.928571	0.00251947
FCGR2C	1q23.3	-0.928571	0.00251947
FGF12	3q28-q29	-0.928571	0.00251947
FIBCD1	9q34.12	-0.928571	0.00251947
FRMD6	14q22.1	-0.928571	0.00251947
GALE	1p36.11	0.928571	0.00251947
GLT8D2	12q23.3	-0.928571	0.00251947
GLTP	12q24.11	0.928571	0.00251947
GPR1	2q33.3	-0.928571	0.00251947
GRID1	10q23.1-q23.2	-0.928571	0.00251947
HLA-DOA	6p21.32	-0.928571	0.00251947
ITGB1	10p11.22	-0.928571	0.00251947
LDB2	4p15.32	-0.928571	0.00251947
LDLRAP1	1p36.11	0.928571	0.00251947
LPAR5	12p13.31	0.928571	0.00251947
MAGED4B	Xp11.22	-0.928571	0.00251947
MEIS3	19q13.32	-0.928571	0.00251947
MEOX1	17q21.31	-0.928571	0.00251947
NAGK	2p13.3	-0.928571	0.00251947
NOX4	11q14.3	-0.928571	0.00251947
OGDH	7p13	0.928571	0.00251947
OLMALINC	10q24.31	0.928571	0.00251947
PPM1D	17q23.2	-0.928571	0.00251947
PPP2R1A	19q13.41	0.928571	0.00251947
PPP2R2B	5q32	-0.928571	0.00251947
PRRX1	1q24.2	-0.928571	0.00251947
PRSS8	16p11.2	0.928571	0.00251947
PTHLH	12p11.22	-0.928571	0.00251947
RAB31	18p11.22	-0.928571	0.00251947
RAB8B	15q22.2	-0.928571	0.00251947
RFX8	2q11.2	-0.928571	0.00251947
SHMT2	12q13.3	0.928571	0.00251947
SLCO3A1	15q26.1	-0.928571	0.00251947
SNAI2	8q11.21	-0.928571	0.00251947
SPON2	4p16.3	-0.928571	0.00251947
SRRM3	7q11.23	-0.928571	0.00251947
TUSC3	8p22	-0.928571	0.00251947
VWA8	13q14.11	0.928571	0.00251947
CCN4	8q24.22	-0.928571	0.00251947
ZNF143	11p15.4	-0.928571	0.00251947
ZNF43	19p12	-0.928571	0.00251947
ZNF682	19p12	-0.928571	0.00251947
ZNF85	19p12	-0.928571	0.00251947
ABHD16A	6p21.33	-0.928571	0.00251947
ALDH18A1	10q24.1	0.928571	0.00251947
ANGPTL4	19p13.2	-0.928571	0.00251947
ANXA4	2p13.3	-0.928571	0.00251947
BRPF3	6p21.31	0.928571	0.00251947
C10ORF88	10q26.13	-0.928571	0.00251947
C11ORF58	11p15.2	-0.928571	0.00251947
CCL3L1	17q21.1	-0.928571	0.00251947
CD8B	2p11.2	-0.928571	0.00251947
CDK14	7q21.13	-0.928571	0.00251947
CHN1	2q31.1	-0.928571	0.00251947
CHORDC1	11q14.3	-0.928571	0.00251947
CLEC4E	12p13.31	-0.928571	0.00251947
CLEC5A	7q34	-0.928571	0.00251947
COLEC11	2p25.3	-0.928571	0.00251947
COX19	7p22.3	0.928571	0.00251947
DEXI	16p13.13	0.928571	0.00251947
DGCR6L	22q11.21	-0.928571	0.00251947
DKC1	Xq28	0.928571	0.00251947
DNAJC11	1p36.31	0.928571	0.00251947
DND1	5q31.3	0.928571	0.00251947
EIF4G3	1p36.12	0.928571	0.00251947
FAM181B	11q14.1	-0.928571	0.00251947
FAM199X	Xq22.2	0.928571	0.00251947
TENT5C	1p12	-0.928571	0.00251947
FOXP4	6p21.1	0.928571	0.00251947
FREM1	9p22.3	0.928571	0.00251947
FUT11	10q22.2	-0.928571	0.00251947
GBP1	1p22.2	-0.928571	0.00251947
GBP1P1	1p22.2	-0.928571	0.00251947
GLIPR2	9p13.3	-0.928571	0.00251947
HAPLN1	5q14.3	-0.928571	0.00251947
HLA-DMB	6p21.32	-0.928571	0.00251947
HLA-DRA	6p21.32	-0.928571	0.00251947
HLA-DRB5	6p21.32	-0.928571	0.00251947
HOXA5	7p15.2	0.928571	0.00251947
IFIT1	10q23.31	-0.928571	0.00251947
JMJD1C-AS1	10q21.3	-0.928571	0.00251947
KCNJ15	21q22.13-q22.2	-0.928571	0.00251947
KCTD14	11q14.1	-0.928571	0.00251947
KDM7A	7q34	0.928571	0.00251947
LYPD1	2q21.2	-0.928571	0.00251947
MLLT11	1q21.3	-0.928571	0.00251947
MT1L	16q13	-0.928571	0.00251947
NEK11	3q22.1	-0.928571	0.00251947
OPA1	3q29	0.928571	0.00251947
PDLIM2	8p21.3	-0.928571	0.00251947
PITPNB	22q12.1	-0.928571	0.00251947
PPP4R4	14q32.12-q32.13	-0.928571	0.00251947
PRTG	15q21.3	-0.928571	0.00251947
PSMD11	17q11.2	-0.928571	0.00251947
PUS1	12q24.33	0.928571	0.00251947
RASGRF2	5q14.1	-0.928571	0.00251947
RECQL	12p12.1	-0.928571	0.00251947
SCO2	22q13.33	-0.928571	0.00251947
SHROOM4	Xp11.22	0.928571	0.00251947
SLC29A2	11q13.2	0.928571	0.00251947
SLC35A2	Xp11.23	0.928571	0.00251947
SMIM10	Xq26.3	-0.928571	0.00251947
SNX11	17q21.32	-0.928571	0.00251947
SP110	2q37.1	-0.928571	0.00251947
SPATS2L	2q33.1	-0.928571	0.00251947
SPP1	4q22.1	-0.928571	0.00251947
SYCE2	19p13.13	-0.928571	0.00251947
TEFM	17q11.2	-0.928571	0.00251947
TNPO3	7q32.1	0.928571	0.00251947
TPM3P9	19q13.42	-0.928571	0.00251947
TRIM21	11p15.4	-0.928571	0.00251947
TRIM24	7q33-q34	0.928571	0.00251947
TRPC3	4q27	-0.928571	0.00251947
UBD	6p22.1	-0.928571	0.00251947
URGCP	7p13	0.928571	0.00251947
USP18	22q11.21	-0.928571	0.00251947
UTP11	1p34.3	-0.928571	0.00251947
WDR55	5q31.3	0.928571	0.00251947
XIAP	Xq25	0.928571	0.00251947
ZBP1	20q13.31	-0.928571	0.00251947
ZDHHC9	Xq26.1	0.928571	0.00251947
ZNF300P1	5q33.1	-0.928571	0.00251947
ZNF547	19q13.43	-0.928571	0.00251947
ZNF568	19q13.12	-0.928571	0.00251947
ZNF781	19q13.12	-0.928571	0.00251947
ZNF829	19q13.12	-0.928571	0.00251947
ZNF845	19q13.42	-0.928571	0.00251947
CTCFL	20q13.31	-0.928571	0.00251947
NCOA4	10q11.22	-0.928571	0.00251947
RBX1	22q13.2	-0.928571	0.00251947
RTP4	3q27.3	-0.928571	0.00251947
UFD1	22q11.21	-0.928571	0.00251947
VTA1	6q24.1-q24.2	-0.928571	0.00251947
WDR61	15q25.1	-0.928571	0.00251947
XRCC6	22q13.2	-0.928571	0.00251947
ZNF468	19q13.41	-0.928571	0.00251947
PCA3	9q21.2	0.926562	0.00269748
SLCO1B1	12p12.1	-0.926562	0.00269748
TBX20	7p14.2	0.926562	0.00269748
UTS2B	3q28	-0.926562	0.00269748
